# Supplementary material for: Prosthetic Valve Function after Aortic Valve Replacement for Severe Aortic Stenosis by Transcatheter Procedure versus Surgery
Source: J Cardiovasc Dev Dis. 2022 Oct 16;9(10):355. doi: 10.3390/jcdd9100355 (PMC9604414; doi:10.3390/jcdd9100355)
Supplement: Supplementary file 1 [file jcdd-09-00355-s001.zip]

Archive with 1 entries (1 files):
- jcdd-1946443-supplementary .pdf
